# Supplementary material for: Early On-Treatment Prediction of the Mechanisms of Acquired Resistance to EGFR Tyrosine Kinase Inhibitors
Source: Cancers (Basel). 2022 Mar 15;14(6):1512. doi: 10.3390/cancers14061512 (PMC8946020; doi:10.3390/cancers14061512)
Supplement: Supplementary file 1 [file cancers-14-01512-s001.zip]

Archive with 1 entries (1 files):
- Supplementary Figures and Tables (with caption).pdf
